# Supplementary material for: Optimum dose of spinal ropivacaine with or without single intravenous bolus of S-ketamine during elective cesarean delivery: a randomized, double-blind, sequential dose-finding study
Source: BMC Pregnancy Childbirth. 2021 Nov 4;21:746. doi: 10.1186/s12884-021-04229-y (PMC8567718; doi:10.1186/s12884-021-04229-y)
Supplement: Supplementary file 1 — Additional file 1. [file 12884_2021_4229_MOESM1_ESM.xlsx]

## Sheet: Sheet1
1. Supplementary Data. The raw data of the study.
group	Rdose	success	patientID	age	height	weight	Gweek	G	P	hyoxemia	hypotension	pheny	bradycardia	atropine	nausea	vomiting	dyspnea	dizzy	delusion	sandblined	shiver	entrailspain	Timetodelivery	surgicaltime	VASs	VASd	VADo	Ses	Seo	Bromage	Bloodloss	rescue	sensorylevel	satisfactory1	satisfactory2	PO2	PCO2	SO2	BE	pH	LAC	Apgar1	Apgar5	bbweight	NICU	TPCA	consumption	PCA1	PCA2
1	12	1	399805	33	162	64	39.43	1	0	0	0	0	0	0	0	0	0	1	1	0	0	0	10	30	0	1	0	3	3	0	180	0	6	1	1	38	37.4	73	-1.6	7.4	1.61	10	10	3750	0	492	54	2	4
1	12	1	355952	32	160	75	39	1	0	0	0	0	0	0	0	0	0	1	1	0	0	0	15	34	0	0	0	4	3	0	150	0	4	1	1	25	35.4	45	-5.1	7.37	1.81	10	10	3050	0	260	64	6	9
1	12	1	133377	38	165	73	39.43	2	0	0	0	0	0	0	0	0	0	1	1	0	0	0	10	41	0	0	0	4	3	0	250	0	5	1	1	36	41.2	68	-2.1	7.38	1.71	10	10	3525	0	1122	50	1	1
1	12	1	347860	32	163	78	39.29	1	0	0	0	0	0	0	0	0	0	0	0	0	0	0	7	32	0	1	0	3	3	0	150	0	6	1	1	35	39.4	77.8	-2.29	7.38	2.3	10	10	3640	0	230	53.4	2	4
1	12	1	400030	28	157	62	38.57	1	0	0	0	0	0	0	0	0	0	1	0	0	0	0	18	40	1	1	0	3	3	0	180	0	6	2	1	31	43.9	57	-1.5	7.36	1.83	10	10	3750	0	350	51.2	6	6
1	12	1	399811	34	160	69	39	3	0	0	0	0	0	0	0	0	0	0	1	0	0	0	9	45	0	0	0	3	3	0	200	0	4	1	1	34.2	41.5	63	-1.2	7.32	1.63	10	10	3220	0	290	52	1	1
1	12	1	400426	28	167	75	41	2	0	0	0	0	0	0	0	0	0	1	0	0	0	0	12	43	0	0	2	3	3	0	190	0	6	1	1	28	35.7	51	-5	7.37	2.34	10	10	4000	0	413	48	1	1
1	10.5	1	400660	40	159	62	38.29	1	0	0	0	0	0	0	0	0	0	0	1	0	0	0	7	35	0	0	0	3	3	0	200	0	7	1	1	32	46	59	0.2	7.36	1.3	10	10	3390	0	285	58	1	1
1	10.5	0	400752	39	175	78	38.29	3	0	0	0	0	0	0	0	0	0	1	1	0	0	1	12	45	4	4	0	3	3	0	200	3	4	2	2	34	39.8	65	-1	7.39	1.44	10	10	3090	0	675	57	1	1
1	12	1	400754	38	164	70	38.29	2	0	0	0	0	0	0	0	0	0	1	0	0	0	0	15	40	0	0	0	3	3	0	180	0	6	1	1	42	41	68	1	7.42	1.2	10	10	3610	0	396	54	0	0
1	12	1	399244	35	175	86	40	1	0	0	0	0	0	0	0	0	0	1	0	0	0	0	11	47	0	0	0	3	3	0	300	0	6	1	1	36	37.1	66	-3.3	7.37	1.54	10	10	4065	0	103	65	3	4
1	12	1	401046	34	165	81	38.57	1	0	0	0	0	0	0	0	0	0	1	0	0	0	0	11	29	0	0	0	4	3	0	200	0	2	1	1	24	44	38	-2.4	7.34	1.56	10	10	4040	0	153	58	3	4
1	12	0	401167	28	162	64	38.43	1	0	0	0	0	0	0	0	0	0	1	1	0	0	1	16	30	1	2	0	3	3	0	180	2	7	3	1	23	51.5	33	-2.1	7.29	2.33	10	10	3750	0	122	64	2	3
1	13.5	1	399340	31	165	69.1	38.71	1	0	0	0	0	0	0	0	0	0	1	0	0	0	0	10	40	0	0	0	3	3	0	180	0	6	1	1	29	45.6	58	-3	7.32	1.74	10	10	3295	0	331	53	6	6
1	13.5	1	288885	36	163	71.9	38.71	1	0	0	0	0	0	0	0	0	0	0	0	0	0	0	14	20	0	0	0	3	3	0	180	0	7	1	1	26	40.3	47	-2.4	7.37	1.33	10	10	3295	0	304	51	5	5
1	13.5	1	399562	27	160	65	38.29	2	0	0	0	0	0	0	0	0	0	1	0	0	0	0	13	35	0	0	0	3	3	0	200	0	5	1	1	29	37.5	58	-2.1	7.38	1.71	10	10	2990	0	376	51	6	9
1	13.5	1	401425	32	161	58	37.71	1	0	0	0	0	0	0	0	0	0	0	1	0	0	0	8	50	0	0	0	3	3	0	200	0	6	1	1	28	30.4	57	-1.6	7.46	1.05	10	10	3925	0	463	48	1	2
1	13.5	1	312791	34	166	70	39.14	2	0	0	0	0	0	0	0	0	0	1	0	0	0	0	12	50	1	2	1	3	3	0	190	0	6	1	1	34	36.2	63	-1.3	7.36	1.69	10	10	3325	0	562	48	1	1
1	13.5	1	402091	34	163	65	37.71	1	0	1	0	0	0	0	0	0	0	0	1	0	0	0	13	40	0	0	0	3	3	0	200	0	6	1	1	33	36.2	63	-5	7.37	1.08	10	10	3200	0	400	52	2	2
1	13.5	1	369079	33	168	73	38.29	1	0	0	0	0	0	0	0	0	0	1	1	0	0	0	12	35	0	0	0	3	3	0	180	0	6	1	1	27	37.7	49	-2.5	7.35	1.6	10	10	3910	0	270	52	0	0
1	13.5	1	364907	26	165	69	39.71	1	0	0	0	0	0	0	0	0	0	0	1	0	0	0	16	45	0	0	0	3	3	0	190	0	5	1	1	26	34.9	48	-2.3	7.38	1.44	10	10	3635	0	300	52	0	2
1	12	1	402256	33	166	62	38.29	1	0	0	0	0	0	0	0	0	0	1	1	0	0	0	18	55	0	2	0	3	3	0	200	0	4	1	1	24	43.7	38	-3.8	7.32	1.32	10	10	3540	0	430	48	2	2
1	12	1	361944	34	158	73	39	1	0	0	0	0	0	0	0	0	0	0	1	0	0	0	20	40	0	0	0	3	3	0	150	0	6	1	1	34	34.2	65	-1.2	7.36	1.28	10	10	3220	0	465	48	2	2
1	12	1	398706	35	160	71	38.71	1	0	0	1	50	0	0	0	0	0	0	0	0	0	0	16	44	0	0	0	3	3	0	180	0	4	1	1	29	42	48	-0.2	7.34	1.7	10	10	2980	0	240	48	0	1
1	12	1	404363	32	158	67	38.86	1	0	0	0	0	0	0	0	0	0	0	0	0	0	0	18	35	0	0	0	3	3	0	200	0	6	1	1	31	38.7	56	-3.1	7.35	2	10	10	2250	0	225	52	0	0
1	12	1	404427	39	155	69	39.43	1	0	0	0	0	0	0	0	0	0	0	1	0	0	0	14	38	0	0	0	3	3	0	220	0	6	1	1	31	40.3	62	-2.1	7.38	1.68	10	10	3150	0	495	50	0	0
1	12	1	404528	32	160	75	41.43	1	0	0	0	0	0	0	0	0	0	1	0	0	0	0	10	40	0	0	2	4	3	0	200	0	3	2	1	24	43.2	40	-1.4	7.36	1.36	10	10	3870	0	1445	48	0	0
1	12	1	405001	26	162	83	39.29	2	0	0	0	0	0	0	0	0	0	0	1	0	0	0	17	35	0	0	0	3	3	0	180	0	5	1	1	28	44.5	56	-2.8	7.36	1.68	10	10	3250	0	613	50	2	2
1	12	1	398682	47	165	75	38.57	3	0	0	0	0	0	0	0	0	0	0	1	0	0	1	19	70	0	0	0	3	3	0	200	0	6	1	1	34	36.2	66	-1.8	7.41	1.4	10	10	3050	0	1190	50	1	1
1	10.5	0	400255	31	160	65	40.57	2	0	0	0	0	0	0	0	0	0	0	1	0	0	0	12	64	4	4	0	3	3	0	200	2	4	2	2	29	39.2	54	-2.8	7.37	1.08	10	10	3770	0	165	50	0	0
1	12	1	403705	43	160	58	39.14	2	0	0	0	0	0	0	0	0	0	1	1	0	0	0	14	45	0	0	0	3	3	0	180	0	5	1	1	32	37.5	63	-3.2	7.37	1.08	10	10	3080	0	495	52	1	1
1	12	1	400687	39	155	57	39.57	2	0	0	0	0	0	0	0	0	0	1	1	0	0	0	15	40	0	0	0	3	3	0	200	0	5	1	1	43	35.2	81	-1	7.44	1.3	10	10	3480	0	1440	48	1	1
1	12	1	405890	23	162	81	39.86	1	0	0	0	0	0	0	0	0	0	1	1	0	0	0	19	40	0	0	0	3	3	0	190	0	4	1	1	29	41.9	58	-1.7	7.37	1.8	10	10	4216	0	201	54	1	1
1	12	1	406476	31	158	62	38.29	1	0	0	0	0	0	0	0	0	0	1	0	0	0	0	20	50	0	0	0	3	3	0	150	0	4	1	1	26	41.6	48	1.3	7.41	1.57	10	10	3195	0	437	50	2	1
1	12	1	406800	32	168	75	41	3	0	0	0	0	0	0	0	0	0	0	1	0	0	0	12	40	0	0	0	4	3	0	200	0	4	1	1	29	46.6	58	-0.3	7.36	1.49	10	10	4080	1	670	50	0	0
1	12	1	406896	27	165	62	39	1	0	0	0	0	0	0	0	0	0	0	1	0	0	0	14	47	0	0	0	3	3	0	200	0	3	2	1	38	44	71	0	7.38	1.07	9	10	3290	0	660	50	3	3
1	12	1	406794	28	170	70	40.57	2	0	0	0	0	0	0	0	0	0	0	1	0	0	0	15	30	0	0	0	4	3	0	200	0	5	1	1	42	37.4	77	-2.5	7.4	1.38	10	10	3980	0	832	50	1	1
1	12	1	407666	31	170	82	39.43	2	0	0	0	0	0	0	0	0	0	0	1	0	0	0	15	35	0	0	0	3	3	0	200	0	5	1	1	26	41.7	47	-2.8	7.38	1.59	10	10	3485	0	560	52	1	1
1	12	1	407250	30	160	60	38.86	1	0	0	0	0	0	0	0	0	0	0	0	0	0	0	19	35	0	0	0	4	3	0	180	0	5	2	1	32	39.1	63	0.8	7.43	1.2	10	10	3180	1	630	52	1	1
1	12	1	407128	27	153	62.5	39.14	1	0	0	1	50	0	0	0	0	0	1	1	0	0	0	16	35	0	0	0	4	3	0	200	0	3	1	1	28	39.7	52	-3.1	7.36	1.46	10	10	3570	0	280	50	1	1
2	12	0	406892	29	165	64	38.86	1	0	0	0	0	0	0	0	0	0	0	0	0	0	1	12	30	6	6	0	3	3	0	200	2	2	1	2	38	32.1	75	-4.3	7.42	1.32	10	10	3530	0	80	56	2	2
2	13.5	0	401715	37	161	67.6	38.86	1	0	0	0	0	0	0	0	0	0	0	0	0	0	0	15	55	1	2	0	1	3	0	200	0.3	7	1	1	34	30.9	67	-5.5	7.41	1.59	10	10	3310	1	240	52	2	2
2	15	1	407524	25	163	64	40.43	1	0	0	0	0	0	0	0	0	0	0	0	0	0	1	24	55	3	5	0	1	2	1	180	0	4	2	3	32	35.1	62	-3.5	7.43	1.45	10	10	4105	0	300	54	1	1
2	15	1	407638	31	167	77	37.86	1	0	0	1	50	0	0	0	0	0	0	0	0	0	0	13	40	0	2	0	1	2	0	180	0	4	1	1	27	30.4	30	-5.2	7.4	1.69	10	10	3050	0	170	56	4	6
2	15	1	408883	28	155	62	39.86	1	0	0	1	50	0	0	1	1	0	0	0	0	0	0	21	45	0	2	0	3	3	0	215	0	3	1	1	20	42.6	30	-4.2	7.37	1.57	10	10	3240	0	235	60	2	2
2	15	1	408787	31	160	76	40.86	1	0	1	0	0	0	0	0	0	0	0	0	0	0	1	13	40	0	1	0	3	3	0	180	0	4	1	1	19	40.4	26	-4	7.34	2.1	10	10	3620	1	275	54	3	4
2	15	1	409613	32	171	92	38.71	1	0	0	1	100	0	0	0	0	1	0	0	0	0	0	20	35	0	0	0	3	3	0	220	0	3	1	1	16	38.5	20	-6.4	7.32	2.9	10	10	3780	0	165	52	4	6
2	15	1	409741	34	157	73	37.86	1	0	0	1	50	1	1	1	1	0	0	0	0	0	0	17	40	2	1	0	3	3	0	180	0	3	1	1	15	44	18	-2.8	7.33	1.9	10	10	3780	0	145	52	6	6
2	15	1	409822	33	162	67.5	37.71	1	0	1	0	0	0	0	0	0	0	0	0	0	0	1	12	45	1	2	0	3	3	0	200	0	4	1	1	31	44.5	59	-2.7	7.34	1.69	10	10	4140	0	148	54	3	3
2	15	1	410064	28	153	61	37.14	1	0	0	1	0	0	0	1	1	1	0	0	0	0	0	12	35	0	2	0	3	3	0	200	0	3	1	1	23	45.8	35	-2.4	7.33	1.89	10	10	3190	0	305	52	2	2
2	13.5	1	408916	32	158	64	40	1	0	0	1	0	0	0	0	0	0	0	0	0	0	0	10	40	2	1	0	3	3	0	200	0	4	1	2	32	41.9	60	-2.1	7.36	1.5	10	10	4200	0	165	50	2	2
2	13.5	1	410886	31	160	55	38.14	1	0	0	0	0	0	0	0	0	0	0	0	0	0	1	15	50	2	1	0	3	3	0	200	0	4	1	1	27	52.5	45	-3.2	7.33	2.14	10	10	3750	0	170	52	3	4
2	13.5	0	410805	32	159	71	39.29	2	0	0	1	100	0	0	0	0	1	0	0	0	0	1	14	50	3	6	0	3	3	0	230	2	4	1	1	20	33	33	-4	7.41	1.8	10	10	3750	1	175	54	2	2
2	15	1	411161	28	167	60	38.71	1	0	0	0	0	0	0	0	0	0	0	0	0	0	1	11	50	0	2	0	3	3	0	225	0	4	1	1	27	41	45	-2.7	7.49	1.81	10	10	3345	0	130	52	1	3
2	15	1	411224	32	158	62	40.43	1	0	0	1	50	1	1	0	0	0	0	0	0	0	1	12	50	0	2	0	3	3	0	235	0	4	1	1	31	32.8	61	-3.6	7.42	1.75	10	10	3535	0	135	52	2	2
2	15	1	412223	35	161	72.5	38	3	0	0	1	50	0	0	1	1	1	0	0	0	0	0	17	50	0	2	0	3	3	0	245	0	3	1	1	20	49.3	27	-3.4	7.33	1.81	10	10	3265	0	295	50	3	5
2	15	1	187351	36	165	89	39.14	4	0	0	0	0	0	0	1	1	0	0	0	0	0	0	15	50	1	2	0	3	3	0	250	0	2	1	1	27	37.3	48	-4	7.34	1.6	10	10	2860	0	165	52	2	3
2	15	1	412260	30	160	72	39.86	1	0	0	1	50	0	0	1	1	1	0	0	0	0	0	15	55	0	1	0	3	3	0	250	0	3	1	1	22.5	41.6	49.8	-3.1	7.34	1.81	10	10	3745	0	220	52	2	3
2	15	1	406962	30	158	81	37.29	1	0	0	1	50	1	1	0	0	1	0	0	0	0	0	19	45	0	0	0	3	3	0	220	0	3	1	1	18	45.1	20	-7.4	7.26	2.8	10	10	2740	0	175	52	1	2
2	15	1	413072	32	160	88	38.29	1	0	0	1	50	0	0	1	1	0	1	0	0	0	1	15	40	2	2	0	3	3	0	200	0	3	1	1	31	40.4	56	-3.2	7.35	1.69	10	10	4075	1	280	54	2	2
2	15	1	413071	30	158	64.5	38	1	0	0	1	50	0	0	0	0	0	0	0	0	0	0	17	35	0	1	0	3	3	0	240	0	4	1	1	33	37.1	61	-3.6	7.34	1.68	10	10	3625	0	200	52	2	2
2	13.5	1	407155	32	156	61	38.14	3	0	0	0	0	0	0	0	0	0	0	0	0	0	1	13	30	2	2	0	3	3	0	220	0	5	1	1	27	36	49	-4.2	7.38	1.3	10	10	3190	0	295	52	2	2
2	13.5	1	413717	34	158	76	38.14	2	0	0	0	0	0	0	0	0	0	0	0	0	0	1	19	40	2	2	0	3	3	0	210	0	5	1	2	11	39.4	11	-4.2	7.35	1.45	10	10	2810	0	210	54	3	3
2	13.5	0	413806	33	159	62	38.86	2	0	0	0	0	0	0	0	0	0	0	0	0	0	1	14	45	3	5	0	3	3	0	180	1	5	2	2	38	29.5	76	-5.1	7.41	1.3	10	10	3125	0	125	50	2	3
2	15	1	410779	30	162	76	38.43	1	0	0	0	0	0	0	0	0	0	0	0	0	0	0	24	30	0	2	0	3	3	0	250	0	4	1	1	31	33	59	-5.9	7.34	1.69	10	10	3270	0	140	52	2	3
2	15	1	413276	29	165	68	39.71	1	0	0	1	50	0	0	1	1	1	0	0	0	0	0	12	40	0	2	0	3	3	0	210	0	3	1	1	30	35.2	58	-2.8	7.37	1.68	10	10	3350	0	210	52	3	4
2	15	1	413160	37	168	91	40.71	2	0	0	1	50	0	0	1	1	1	0	0	0	0	0	10	38	0	0	0	3	3	0	180	0	4	1	1	16	58.9	17	-3.6	7.24	2.26	10	10	3980	0	180	50	1	3
2	15	1	413715	39	169	68	37.43	4	0	0	1	50	0	0	1	1	1	0	0	0	0	1	13	25	0	0	0	3	3	0	240	0	3	1	1	20	38.4	33	-3.1	7.38	1.79	10	10	3945	0	190	54	2	2
2	15	1	414165	39	162	81	39.57	1	0	0	0	0	0	0	1	0	0	0	0	0	0	1	16	35	1	2	0	3	3	0	200	0	5	1	1	29	33	55	-4.8	7.31	1.68	10	10	3135	0	140	50	2	3
2	15	1	407072	30	155	72	40.86	1	0	1	1	50	0	0	0	0	1	0	0	0	0	0	14	35	0	2	0	3	3	0	150	0	4	1	1	21	35.7	34	-5.2	7.36	1.71	10	10	3595	0	240	52	1	2
2	15	1	414372	32	165	67	38.57	1	0	0	1	50	1	1	0	0	1	0	0	0	0	0	16	50	0	2	0	3	3	0	180	0	4	1	1	21	58.6	31	-3.8	7.26	2.39	10	10	3545	0	295	50	3	4
2	15	0	414438	33	157	78	38.14	1	0	0	1	50	0	0	0	1	1	0	0	0	0	0	18	40	0	1	0	3	3	0	180	1	3	1	1	26	43.6	42	-4.5	7.31	1.71	10	10	3455	0	330	52	1	2
2	16.5	1	417167	28	162	67.4	40	1	0	0	1	50	0	0	0	0	1	0	0	0	0	1	8	57	0	0	0	3	3	0	180	0	2	1	1	26	50.3	42	-2.8	7.34	1.65	10	10	3040	0	285	50	2	5
2	16.5	1	408878	25	158	73	40	1	0	0	1	50	0	0	1	1	0	0	0	0	0	1	11	46	0	2	0	3	3	0	200	0	2	1	1	22	44.5	34	-1.4	7.35	1.68	10	10	3090	0	218	54	1	1
2	16.5	1	417128	26	160	81.3	39	3	0	1	1	50	0	0	1	1	1	0	0	0	0	0	12	56	0	1	0	3	3	0	280	0	4	1	1	27	42.6	46	-2.9	7.34	1.8	10	10	2935	0	235	50	2	2
2	16.5	1	367550	32	158	65	38.86	1	0	0	1	50	0	0	0	0	1	0	0	0	0	0	17	40	0	1	0	3	3	0	180	0	2	1	1	27	34.2	47	-7	7.35	1.71	10	10	3205	0	278	50	1	1
2	16.5	1	364335	33	160	72	40.29	1	0	0	1	50	1	1	1	1	1	0	0	0	0	0	21	36	0	1	0	3	3	0	250	0	2	1	1	24	35.8	41	-4.8	7.37	1.13	10	10	3685	0	230	50	3	4
2	16.5	1	412273	31	156	68.7	37	1	0	0	1	50	0	0	0	0	1	0	0	0	0	0	11	25	0	0	0	3	3	0	180	0	2	1	1	22	38.5	35	-5.4	7.34	2.79	10	10	2860	1	220	50	1	1
2	15	1	414455	32	165	78	39.14	1	0	0	1	50	1	1	1	0	0	0	0	0	0	1	15	45	0	2	0	3	3	0	180	0	4	1	1	21	37.7	34	-2.9	7.36	1.65	10	10	3850	0	268	56	3	4
2	15	1	414372	32	165	67	38.57	1	0	0	0	0	0	0	0	0	0	0	0	0	0	1	14	40	1	2	0	3	3	0	180	0	5	1	1	27	33.7	52	-4.8	7.34	1.68	10	10	3235	0	225	54	1	1
Values are presented as quantitative data and ranked data. In ranked data, 1 means happened and 0 means not happened.
[truncated: 9 more columns]
